# Supplementary material for: Legal issues in the implementation of Maternal Death Surveillance and Response: a scoping review
Source: Health Policy Plan. 2024 Aug 3;39(9):985–99. doi: 10.1093/heapol/czae071 (PMC11474607; doi:10.1093/heapol/czae071)
Supplement: czae071_Supp [file czae071_supp.zip]

Archive with 6 entries (6 files):
- Supplementary File 1_Review Protocol.doc
- Supplementary File 2_Search history.doc
- Supplementary File 3_Record Index.doc
- Supplementary File 4_Key Characterstics.doc
- Supplementary File 5_Review result details.doc
- Supplementary File 6_PRISMA Extensions_ScR.doc
